# Supplementary material for: Whole-genome sequencing reveals a novel Renibacterium salmoninarum lineage and suggests geographic endemism combined with anthropogenic spread in the North-East Atlantic Area
Source: Appl Environ Microbiol. 2026 May 21;92(6):e00347-26. doi: 10.1128/aem.00347-26 (PMC13274415; doi:10.1128/aem.00347-26)
Supplement: Table S2 — Quality metrics for the genome assemblies. [file aem.00347-26-s0005.xlsx]

## Sheet: Sheet1
Supplementary Table 2. Quality metrics information for the 201 Renibacterium salmoninarum genome assemblies.
Assembly	# contigs (>= 0 bp)	# contigs (>= 1000 bp)	Total length (>= 0 bp)	Total length (>= 1000 bp)	Largest contig	GC (%)	N50	Country	Lineage	Name
230818_M06578.VIO10926_S33	95	88	3043228	3037773	203369	56.26	53780	Norway	1	VIO-10926
230818_M06578.VIO3769_S27	87	83	3040452	3037067	203358	56.27	68512	Norway	1	VIO-3769
230818_M06578.VIO4245_S28	90	85	3047085	3042973	203369	56.26	68511	Norway	1	VIO-4245
230818_M06578.VIO5223_S30	90	84	3042519	3037628	203361	56.28	68562	Norway	3	VIO-5223
230818_M06578.VIO7285_S29	86	82	3040526	3037141	203357	56.27	54095	Norway	1	VIO-7285
230818_M06578.VIO7443_S20	86	83	3040863	3037992	203304	56.28	68496	Norway	2	VIO-7443
230818_M06578.VIO7444_S21	88	81	3046892	3041310	203304	56.28	71627	Norway	2	VIO-7444
230818_M06578.VIO7446_S22	83	80	3045787	3042916	203304	56.28	71621	Norway	2	VIO-7446
230818_M06578.VIO7447_S23	87	82	3042125	3038115	203369	56.27	68511	Norway	1	VIO-7447
230818_M06578.VIO7473_S24	90	84	3046849	3041993	203304	56.28	68490	Norway	2	VIO-7473
230818_M06578.VIO7474_S25	87	81	3047357	3042501	203304	56.28	71624	Norway	2	VIO-7474
230818_M06578.VIO7477_S26	92	85	3045949	3040297	203304	56.27	68490	Norway	2	VIO-7477
230818_M06578.VIO7987_S31	91	85	3047615	3042647	203369	56.26	68511	Norway	1	VIO-7987
230818_M06578.VIO8757_S32	90	83	3046185	3040444	203364	56.27	68536	Norway	3	VIO-8757
230825_M06578.VIO6975_S37	91	84	3046638	3040901	203363	56.27	68534	Norway	3	VIO-6975
230922_M06578.50-147_S34	80	77	2996454	2993583	203304	56.29	74253	Norway	2	50-147
230922_M06578.50-148_S35	82	79	3041724	3038854	203303	56.28	71624	Norway	2	50-148
230922_M06578.50-1707_S36	86	80	3043496	3039058	203357	56.27	71624	Norway	1	50-1707
230922_M06578.50-3470_S37	85	79	3043181	3038744	203357	56.26	71623	Norway	1	50-3470
230922_M06578.50-3484_S38	88	83	3047285	3043173	203369	56.26	71627	Norway	1	50-3484
230922_M06578.VIB-7374_S39	85	81	3041200	3037767	203358	56.27	68511	Norway	1	VIB-7374
230922_M06578.VIB-7375_S40	83	79	3041852	3038419	203369	56.27	71625	Norway	1	VIB-7375
230922_M06578.VIB-7523_S41	85	81	3041594	3038161	203369	56.27	68511	Norway	1	VIB-7523
230922_M06578.VIB-7524_S42	85	81	3045864	3042431	203358	56.26	71625	Norway	1	VIB-7524
230922_M06578.VIB-7804_S43	88	83	3046707	3042599	203358	56.26	71624	Norway	1	VIB-7804
230922_M06578.VIB-7835_S44	86	82	3040903	3037518	203357	56.27	68511	Norway	1	VIB-7835
230922_M06578.VIB-8099_S45	84	80	3041334	3037862	203357	56.27	71625	Norway	1	VIB-8099
230922_M06578.VIB-8100_S46	82	79	3041772	3038901	203304	56.28	71626	Norway	2	VIB-8100
230922_M06578.VIB-8102_S47	87	82	3046494	3042382	203369	56.26	68511	Norway	1	VIB-8102
230922_M06578.VIO10925_S17	90	83	3047664	3042208	203369	56.26	71623	Norway	1	VIO-10925
230922_M06578.VIO5298_S16	84	81	3042522	3039981	203369	56.27	71625	Norway	1	VIO-5298
230922_M06578.VIO7445_S13	89	82	3044926	3039200	203303	56.27	71623	Norway	2	VIO-7445
230922_M06578.VIO7475_S14	82	79	3041775	3038904	203304	56.28	71626	Norway	2	VIO-7475
230922_M06578.VIO7476_S15	89	83	3046145	3041289	203304	56.28	71623	Norway	2	VIO-7476
231019_M06578.DK-21-1446-4B_S35	90	85	3047356	3043710	203357	56.26	68525	Denmark	1	DK-21-1446-4B
231019_M06578.DK-23-142-1B_S37	88	84	3045757	3042663	203358	56.26	71624	Denmark	1	DK-23-142-1B
231019_M06578.DK-23-142-2B_S38	89	85	3047111	3043651	203369	56.26	68511	Denmark	1	DK-23-142-2B
231019_M06578.DK-693-2-sub1_S39	88	81	3045920	3040509	203363	56.28	71628	Faroe Islands	3	693-2-sub1
231019_M06578.VIB-7805_S31	90	85	3045398	3041334	203357	56.26	54095	Norway	1	VIB-7805
231019_M06578.VIB-8058_S34	91	85	3046615	3041647	203358	56.26	54095	Norway	1	VIB-8058
231019_M06578.VIB-8101_S32	90	83	3047398	3042282	203357	56.26	54096	Norway	1	VIB-8101
231019_M06578.VIB-8103_S33	85	81	3043913	3040528	203358	56.24	68512	Norway	1	VIB-8103
231103_M06578.VIB-8104_S14	90	85	3046619	3042515	203354	56.26	54192	Norway	1	VIB-8104
231103_M06578.VIB-8178_S15	85	81	3041595	3038162	203358	56.26	68510	Norway	1	VIB-8178
231103_M06578.VIB-8179_S16	89	83	3038808	3034372	203357	56.26	54096	Norway	1	VIB-8179
231103_M06578.VIB-8185_S20	91	85	3045551	3040908	203358	56.26	54096	Norway	1	VIB-8185
231103_M06578.VIB-8186_S21	90	84	3045296	3040653	203358	56.26	68512	Norway	1	VIB-8186
231103_M06578.VIB-8187_S22	88	83	3046943	3042831	203358	56.26	71624	Norway	1	VIB-8187
231103_M06578.VIB-8188_S23	86	82	3041823	3038390	203369	56.26	54096	Norway	1	VIB-8188
231103_M06578.VIB-8189_S24	87	81	3042659	3038222	203357	56.26	54096	Norway	1	VIB-8189
231221_M06578.VIB-8246_S19	87	83	3040792	3037407	203347	56.27	68512	Norway	1	VIB-8246
231221_M06578.VIB-8247_S20	87	83	3040896	3037511	203346	56.27	68511	Norway	1	VIB-8247
231221_M06578.VIB-8312_S14	92	85	3048281	3043185	203357	56.26	54145	Norway	1	VIB-8312
231221_M06578.VIB-8313_S15	93	84	3048820	3042312	203357	56.26	68511	Norway	1	VIB-8313
231221_M06578.VIB-8314_S16	95	86	3044503	3038003	203356	56.26	54096	Norway	1	VIB-8314
231221_M06578.VIB-8315_S17	91	82	3048794	3042286	203357	56.26	71626	Norway	1	VIB-8315
231221_M06578.VIB-8316_S18	91	84	3045117	3039953	203357	56.26	68511	Norway	1	VIB-8316
240126_M06578.VIB-8350_S2	89	83	3043145	3038707	203346	56.27	68511	Norway	1	VIB-8350
240126_M06578.VIB-8372_S3	93	86	3048330	3043510	203357	56.26	53780	Norway	1	VIB-8372
240126_M06578.VIB-8373_S4	93	84	3048338	3042107	203357	56.26	68511	Norway	1	VIB-8373
240126_M06578.VIB-8374_S5	86	82	3041044	3037571	203357	56.27	68511	Norway	1	VIB-8374
240308_M06578.2023-07-3332_S18	85	81	3046012	3042579	203358	56.26	71624	Norway	1	VIB-8464
240308_M06578.2023-70-618_S17	89	83	3044902	3039942	203354	56.26	68556	Norway	1	VIB-8479
240322_M06578.2024-70-31_S1	90	84	3044699	3039731	203358	56.26	68511	Norway	1	VIB-8504
240423_M06578.2024-70-118_S21	89	83	3047100	3042132	203358	56.26	71623	Norway	1	VIB-8577
240530_M06578.VIB-7374_S43	90	85	3047180	3043068	203369	56.26	54096	Norway	1	VIB-7374-rep
240530_M06578.VIB-7375_S44	90	83	3045857	3040741	203357	56.26	68511	Norway	1	VIB-7375-rep
240530_M06578.VIB-7376_S45	88	83	3040822	3036810	203358	56.26	68511	Norway	1	VIB-7376
240530_M06578.VIB-8058_S46	85	81	3038918	3035533	203358	56.27	68512	Norway	1	VIB-8058-rep
240530_M06578.VIB-8066_S47	84	80	3042011	3038578	203358	56.27	71624	Norway	1	VIB-8066
240530_M06578.VIB-8067_S48	84	80	3040753	3037368	203357	56.27	68511	Norway	1	VIB-8067
241018_M09180.17-16851-9B_S12	95	92	2981688	2978947	130936	56.26	52652	Denmark	1	DK-17-16851-9B
241018_M09180.18-7772-1C_S11	95	91	3040464	3037369	130949	56.26	53779	Denmark	1	DK-18-7772-1C
241018_M09180.20-3474-2_S9	95	88	3044693	3039499	203356	56.26	54096	Denmark	1	DK-203474-2
241018_M09180.22-400-5C_S10	99	93	3045112	3040647	130911	56.26	54096	Denmark	1	DK-22-400-5C
241018_M09180.22-90-1B_S4	95	90	3039104	3035040	203357	56.26	53778	Denmark	1	DK-22-90-1B
241018_M09180.22-90-2B_S5	94	89	3042596	3038674	203356	56.26	53780	Denmark	1	DK-22-90-2B
241018_M09180.22-90-3B_S6	95	89	3045647	3040679	203358	56.26	54145	Denmark	1	DK-22-90-3B
241018_M09180.22-90-4B_S7	94	89	3038972	3034908	203357	56.26	53778	Denmark	1	DK-22-90-4B
241018_M09180.22-90-5B_S8	101	96	3039521	3035457	130936	56.26	52666	Denmark	1	DK-22-90-5B
283_87	102	98	3034573	3031281	115373	56.28	47494	Iceland	3	283-87
ERR2540467	85	81	3038643	3034933	203358	56.27	71624	Chile	1	Ch30
ERR2540468	90	86	3045305	3042211	203357	56.26	59511	Chile	1	Ch24
ERR2540469	93	89	3045207	3042113	171896	56.26	53780	Chile	1	Ch1
ERR2540470	85	81	3008087	3004654	171810	56.27	71627	Chile	1	Ch2
ERR2540471	89	84	3045247	3041169	203357	56.26	68511	Chile	1	Ch32
ERR2540472	85	81	3040866	3037156	203358	56.26	70077	Chile	1	Ch20
ERR2540473	90	86	3045368	3042230	171828	56.26	59511	Chile	1	Ch36
ERR2540474	89	85	3047030	3043612	203369	56.26	68517	Chile	1	Ch34
ERR2540475	88	82	3042255	3037818	203357	56.26	68511	Chile	1	Ch33
ERR2540476	89	85	3047243	3043826	203354	56.26	70039	Chile	1	Ch38
ERR2540477	89	85	3043575	3040481	171830	56.26	71624	Chile	1	Ch22
ERR2540478	84	80	3040938	3037553	203358	56.27	71625	Chile	1	Ch11
ERR2540479	85	81	3037443	3033733	203357	56.27	68511	Chile	1	Ch7
ERR2540480	91	86	3045992	3042319	203357	56.26	70597	Chile	1	Ch15
ERR2540481	93	88	3044187	3040514	171829	56.26	54095	Chile	1	Ch19
ERR2540482	85	81	3045032	3041647	203357	56.26	71627	Chile	1	Ch5
ERR2540483	86	82	3045177	3041792	203358	56.26	71624	Chile	1	Ch8
ERR2540484	84	80	3040687	3037302	203357	56.27	71625	Chile	1	Ch14
ERR2540485	90	86	3045715	3042577	171824	56.26	71629	Chile	1	Ch28
ERR2540486	90	84	3042925	3038218	171856	56.26	59511	Chile	1	Ch40
ERR2540487	85	81	3040505	3037120	203357	56.27	71624	Chile	1	Ch16
ERR2540488	87	83	3040121	3036736	171857	56.27	68512	Chile	1	Ch3
ERR2540489	86	82	3044832	3041447	203357	56.26	71624	Chile	1	Ch18
ERR2540490	92	86	3048249	3043786	171826	56.26	71627	Chile	1	Ch10
ERR2540491	88	83	3043230	3038841	203357	56.26	71624	Chile	1	Ch17
ERR2540492	85	81	3040768	3037340	203358	56.27	71625	Chile	1	Ch12
ERR2540493	92	86	3045370	3040934	171800	56.26	71629	Chile	1	Ch27
ERR2540494	87	84	3041194	3038453	203356	56.26	70059	Chile	1	Ch21
ERR2540495	94	89	3041427	3037363	203358	56.26	53780	Chile	1	Ch37
ERR2540496	90	85	3044573	3040898	203357	56.26	68511	Chile	1	Ch41
ERR2540497	85	81	3040577	3037148	171813	56.26	71625	Chile	1	Ch6
ERR2540498	86	82	3040984	3037274	171796	56.26	68512	Chile	1	Ch29
ERR2540499	90	85	3045787	3042071	203358	56.26	70083	Chile	1	Ch13
ERR2540500	85	81	3040740	3037355	203358	56.27	71625	Chile	1	Ch25
ERR2540501	92	86	3044717	3040281	203358	56.26	68512	Chile	1	Ch9
ERR2540502	91	85	3041047	3036793	203357	56.26	71624	Chile	1	Ch4
ERR2540503	93	88	3044707	3040984	171793	56.26	54096	Chile	1	Ch39
ERR2540504	93	87	3044672	3040236	171951	56.26	59511	Chile	1	Ch35
ERR2540505	89	85	3036240	3033196	171821	56.27	68526	Chile	1	Ch42
ERR2540506	94	88	3044884	3040448	203357	56.26	59511	Chile	1	Ch31
ERR2540507	90	85	3044799	3040942	171796	56.26	71624	Chile	1	Ch23
ERR2540508	93	87	3041082	3036828	171805	56.26	68511	Chile	1	Ch26
ERR327904	88	84	3043531	3039821	203357	56.25	68511	UK	1	MT1351
ERR327905	97	90	3046668	3040819	130984	56.24	51201	USA	1	Carson_5b
ERR327906	92	86	3050110	3045424	203357	56.24	68528	USA	1	05372K
ERR327907	88	85	3040030	3037159	203304	56.26	59570	UK	2	NCIMB_1116
ERR327908	87	84	3040055	3037184	203304	56.26	68514	UK	2	NCIMB_1114
ERR327909	91	87	3045277	3041892	203357	56.25	59511	UK	1	MT1880
ERR327910	87	83	3041852	3038467	203357	56.25	68511	UK	1	MT1470
ERR327911	91	87	3042798	3039413	203357	56.25	59511	USA	1	NCIMB_2235
ERR327912	89	85	3045104	3041719	203356	56.24	68511	UK	1	9025
ERR327913	88	84	3045375	3041990	203357	56.25	68511	UK	1	MT239
ERR327914	85	81	3043346	3039961	203356	56.25	68510	UK	1	MT1511
ERR327915	94	87	3049593	3044301	203357	56.24	68528	USA	1	Cow-chs-94
ERR327916	89	85	3043297	3039672	203347	56.25	68510	UK	1	MT444
ERR327917	90	86	3042834	3039408	203357	56.25	68511	UK	1	MT839
ERR327918	89	85	3045200	3041815	203357	56.25	59511	UK	1	MT452
ERR327919	88	84	3045685	3041975	203358	56.25	68510	UK	1	MT861
ERR327920	91	87	3045127	3041742	171831	56.25	57677	UK	1	MT1363
ERR327921	86	82	3045976	3042266	203358	56.25	68510	UK	1	99333
ERR327922	87	83	3045540	3042150	203290	56.24	59511	UK	1	MT1262
ERR327923	87	83	3045683	3042298	203356	56.25	68510	UK	1	5007
ERR327924	87	84	3039335	3036889	203356	56.25	68519	USA/UK	1	NCIMB_1111
ERR327925	89	85	3042688	3039303	203347	56.25	57673	UK	1	MT3313
ERR327926	91	87	3045141	3041756	203356	56.24	57668	UK	1	MT3277
ERR327927	87	84	3043777	3041036	203357	56.25	68511	UK	1	96071
ERR327928	92	87	3050339	3046275	203357	56.24	68511	UK	1	MT3315
ERR327930	90	86	3040586	3036876	203357	56.25	57678	UK	1	1205
ERR327931	90	86	3040692	3036982	203358	56.25	68510	UK	1	99327
ERR327932	91	87	3040306	3036921	203356	56.25	57678	UK	1	7105
ERR327933	91	87	3033519	3029809	203357	56.26	53778	UK	1	MT3479
ERR327934	88	84	3045265	3041880	203356	56.25	68510	UK	1	MT3482
ERR327935	91	87	3043570	3039860	130941	56.25	54095	UK	1	MT2979
ERR327936	90	86	3045131	3041705	130934	56.25	59511	UK	1	MT2943
ERR327937	90	86	3045781	3042071	203357	56.24	57677	UK	1	99329
ERR327938	91	87	3036875	3033165	203357	56.25	57664	UK	1	99326
ERR327939	90	86	3045265	3041880	203356	56.24	57670	UK	1	MT3106
ERR327940	90	86	3045509	3041799	130940	56.25	57675	UK	1	99344
ERR327941	90	86	3040395	3037010	130931	56.25	59591	UK	1	MT3483
ERR327942	92	88	3045244	3041859	128385	56.25	57687	Canada	1	5006
ERR327943	88	84	3043328	3039618	203357	56.25	68511	UK	1	99332
ERR327944	90	86	3040261	3036876	203357	56.25	59511	Canada	1	Rs_8
ERR327945	126	119	3024869	3019000	104070	56.23	39659	Canada	1	Rs_10
ERR327946	94	89	3039832	3035744	171844	56.25	54096	Canada	1	Rs_4
ERR327947	88	84	3044894	3041821	203358	56.25	59511	Canada	1	Rs_3
ERR327948	90	86	3040577	3036867	203358	56.25	59512	UK	1	99345
ERR327949	90	86	3045513	3041803	203358	56.24	59511	UK	1	99341
ERR327950	88	84	3040277	3036878	203357	56.25	68511	Canada	1	Rs_5
ERR327951	95	90	3050396	3046682	203357	56.24	68510	Canada	1	Rs_2
ERR327952	96	90	3050234	3045203	203356	56.24	68526	Canada	1	BPS_91
ERR327953	93	88	3050328	3046250	203357	56.24	68511	Canada	1	Rs_6
ERR327954	88	84	3045263	3041878	203358	56.25	68510	Canada	1	DR143
ERR327955	89	85	3042982	3039597	203356	56.25	57673	Norway	1	6553
ERR327956	91	87	3042843	3039458	130944	56.25	54095	Norway	1	6642
ERR327957	91	87	3045048	3041663	171832	56.24	59511	USA	1	Car_96
ERR327958	89	85	3078808	3075145	203303	56.31	71626	Norway	2	684
ERR327959	95	90	3050086	3046022	203347	56.24	59511	USA	1	GR5
ERR327960	89	84	3045629	3041148	203356	56.24	68526	USA	1	WR99_c2
ERR327961	92	88	3077368	3073983	203357	56.3	54095	USA	1	D6
ERR327962	88	84	3045260	3041875	203357	56.25	68511	Norway	1	6694
ERR327963	96	91	3050587	3046200	203355	56.24	57684	Canada	1	BQ96_91–1
ERR327964	92	87	3050364	3046287	203357	56.24	68511	Norway	1	5223
ERR327965	88	84	3043027	3039642	203356	56.25	68510	Norway	1	6863
ERR327966	90	86	3044174	3040511	203303	56.26	57675	Norway	2	7441
ERR327967	89	85	3044217	3040553	203304	56.26	68490	Norway	2	7450
ERR327968	91	87	3038157	3034772	171831	56.25	59511	Norway	1	6695
ERR327969	94	88	3045113	3040260	203303	56.25	59565	Norway	2	7449
ERR327970	88	84	3044514	3040850	203304	56.26	68514	Norway	2	7448
ERR327971	85	81	3043135	3039750	203347	56.25	68510	Norway	1	7439
F11_12	102	98	3029413	3026397	183858	56.28	47012	Iceland	3	11-12
F120_87	85	80	3040289	3035739	203365	56.28	68538	Iceland	3	120-87
F130_87	97	92	3012626	3008411	203364	56.29	49795	Iceland	3	130-87
F138_87	85	80	3039987	3035766	203364	56.28	71628	Iceland	3	138-87
F260_87	121	117	3027863	3024843	104064	56.28	39505	Iceland	3	260-87
F273_87	85	80	3040248	3035698	203365	56.28	68538	Iceland	3	273-87
F358_87	99	95	3010730	3007716	130909	56.29	49070	Iceland	3	358-87
M162_90	84	79	3021170	3016897	203365	56.29	68538	Iceland	3	162-90
M419_89	126	121	3025212	3020939	114840	56.28	37865	Iceland	3	419-89
S154_96	121	117	3029920	3026900	104054	56.29	35959	Iceland	3	154-96
S182_90	102	98	3013820	3010527	128421	56.29	47485	Iceland	3	182-90
VIB-1912	87	83	3035875	3032490	203358	56.26	54096	Norway	1	VIB-9012
VIB-1913	92	83	3048320	3042089	203357	56.26	68510	Norway	1	VIB-9013
VIB-8890	88	84	3041745	3038312	203358	56.27	54096	Norway	1	VIB-8890
